# Supplementary material for: Can Achilles tendon xanthoma be distinguished from Achilles tendinopathy using Dixon method MRI? A cross-sectional exploratory study
Source: BMC Musculoskelet Disord. 2021 Jul 16;22:627. doi: 10.1186/s12891-021-04494-0 (PMC8285885; doi:10.1186/s12891-021-04494-0)
Supplement: Supplementary file 1 — Additional file 1. [file 12891_2021_4494_MOESM1_ESM.xlsx]

## Sheet: FH1 
Left
Slice #	CSA Measurements (cm^2)					Intensity Measurements				Reference Intensity		A-P Diameter (cm)	Unbuttressed Tendon Length (cm)	Fat-only mean/reference tissue mean	Water-only mean/reference tissue mean
	Inphase	Outphase	Fat	Water		Inphase	Outphase	Fat	Water	Fat	Water		4.25	0.0426662	0.117
18	1.83	1.95	1.91	1.87		236.16	135.52	74.59	163.89			0.89
17	1.85	1.93	1.89	1.87		216.03	91.69	76.17	143.44			0.89		Total lipid	Total water
16	2.03	2.07	2.03	1.98		188.99	72.45	73.21	112.92			1.05		0.0920038	0.248785
15	2.1	2.16	2.1	2.05		158.78	55.57	68.15	86.04	1632.45		1.13
14	2.11	2.18	2.18	2.11		154.51	49.5	69.49	83.11	1619.53		1.2
13	2.21	2.25	2.24	2.19		145.36	46.22	68.27	78.72	1598.23	680.3	1.28
12	2.25	2.24	2.22	2.2		147.86	46.41	69.18	76.74		673.03	1.31
11	2.25	2.3	2.24	2.27		150.78	51.39	66.19	86.43		685.73	1.31
10	2.34	2.35	2.31	2.3		158	51.39	69.53	86.54			1.34
9	2.34	2.37	2.32	2.28		163.05	58.61	69.66	91.97			1.29
8	2.33	2.35	2.28	2.27		142.83	45.02	66.58	75.4			1.29
Mean	2.14909	2.19545	2.15636	2.12636		169.305	63.9791	70.0927	98.6545	1616.74	679.687
Adjusted mean								68.98	79.5233	1616.74	679.687
Right
Slice #	CSA Measurements					Intensity Measurements				Reference Intensity		A-P Diameter (cm)	Unbuttressed Tendon Length (cm)	Fat-only mean/reference tissue mean	Water-only mean/reference tissue mean
	Inphase	Outphase	Fat	Water		Inphase	Outphase	Fat	Water	Fat	Water		4.49	0.0448178	0.127632
18	2.09	2.11	2.07	2.05		180.92	67.12	69.23	108.43			0.98
17	2.2	2.22	2.21	2.18		164.19	52.98	72.68	92.51			1.09		Total lipid	Total water
16	2.24	2.27	2.27	2.23		159.65	52.21	72.65	86.7			1.1		0.101125	0.284852
15	2.24	2.25	2.28	2.27		155.58	46.25	72.86	85.68	1696.88		1.22
14	2.24	2.26	2.25	2.22		153.51	50.89	72.72	82.25	1653.34	646.92	1.2
13	2.29	2.3	2.32	2.28		153.73	50.55	73.91	83.03	1614.77	653.86	1.22
12	2.33	2.34	2.37	2.32		158.67	50.18	75.89	82.39		639.72	1.29
11	2.25	2.28	2.26	2.27		167.65	58.36	74.61	95.12			1.27
10	2.28	2.24	2.27	2.23		162.72	55.54	73.24	91.31			1.22
9	2.27	2.3	2.25	2.26		156.42	49.95	73.43	83.53			1.18
8	2.28	2.32	2.27	2.24		151.17	50.32	72.91	77.89			1.17
Mean	2.24636	2.26273	2.25636	2.23182		160.383	53.1227	73.1027	88.0764	1655	646.833
Adjusted Mean								74.1733	82.5567	1655	646.833

## Sheet: FH2 A
Left
Slice #	CSA Measurements (cm^2)					Intensity Measurements				Reference Intensity		A-P Diameter (cm)	Unbuttressed Tendon Length (cm)	Fat-only mean/reference tissue mean	Water-only mean/reference tissue mean
	Inphase	Outphase	Fat	Water		Inphase	Outphase	Fat	Water	Fat	Water		8.12	0.0892219	0.220134
27	0.88	0.89	0.88	0.84		551.49	188.48	200.08	314.69			0.44
26	0.8	0.83	0.81	0.81		566.78	210.47	233.89	345.23			0.45		Total lipid	Total water
25	0.78	0.84	0.81	0.76		469.01	148.08	249.99	256.72			0.51
24	0.77	0.78	0.77	0.76		456.61	145.05	234.09	227.04			0.56		0.0780989	0.181978
23	0.77	0.77	0.8	0.74		498.02	165.39	261.64	244.35			0.63
22	0.77	0.8	0.8	0.76		565.4	214.26	244.72	316.01			0.67
21	0.82	0.83	0.84	0.78		613.79	245.18	261.45	368.13			0.72
20	0.82	0.86	0.86	0.84		579.58	220.62	251.7	332.37			0.73
19	0.88	0.88	0.9	0.85		583.99	186.9	300.87	288.41			0.78
18	0.87	0.91	0.9	0.83		606.39	174.53	323.08	266			0.76
17	0.87	0.91	0.92	0.87		623.67	192.69	338.43	292.99			0.77
16	0.94	0.94	0.95	0.89		658.18	196.41	350.5	272.1			0.76
15	0.97	1	1	0.93		611.55	185.08	339.36	263.48		1499.42	0.7
14	0.93	0.89	0.95	0.88		644.32	206.54	353.46	264.95	3099.36	1508.37	0.64
13	0.86	0.89	0.94	0.86		642.63	214.42	392.91	287.14	3024.82	1484.51	0.6
12										2999.36
Mean	0.848667	0.868	0.875333	0.826667		578.094	192.94	289.078	289.307	3041.18	1497.43
Adjusted Mean								271.34	329.637	3041.18	1497.43
Right
Slice #	CSA Measurements					Intensity Measurements				Reference Intensity		A-P Diameter (cm)	Unbuttressed Tendon Length (cm)	Fat-only mean/reference tissue mean	Water-only mean/reference tissue mean
	Inphase	Outphase	Fat	Water		Inphase	Outphase	Fat	Water	Fat	Water		6.71	0.0963431	0.202212
19	0.8	0.8	0.79	0.78		575.49	178.96	226.63	319.12			0.48
18	0.76	0.77	0.76	0.78		503.09	148.34	232.4	256.98			0.53		Total lipid	Total water
17	0.77	0.77	0.75	0.77		522.1	148.06	280.34	251.72			0.56
16	0.79	0.81	0.78	0.78		570.84	172.19	322.72	262.03			0.62		0.0750673	0.153849
15	0.78	0.78	0.79	0.75		565.89	163.34	286.44	245.75			0.6
14	0.75	0.78	0.76	0.73		523.01	138.45	254.54	232.67			0.63
13	0.73	0.75	0.76	0.75		542.58	150.44	263.25	269.73			0.65
12	0.75	0.8	0.78	0.77		599.1	167.81	299.47	328.7			0.59
11	0.78	0.81	0.82	0.81		553.25	154.09	297.35	287.04			0.56
10	0.81	0.83	0.82	0.78		546.47	156.88	277.78	257.24	2851.13		0.55
9	0.75	0.76	0.75	0.72		488.2	125.42	255.97	234.35	2837.94	1375.07	0.51
8	0.75	0.78	0.79	0.71		453.07	117.65	251.83	220.64	2793.74	1372.75	0.47
7											1362.23
Mean	0.768333	0.786667	0.779167	0.760833		536.924	151.803	270.727	263.831	2827.6	1370.02
Adjusted Mean								272.42	277.033	2827.6	1370.02

## Sheet: FH3  
Left
Slice #	CSA Measurements (cm^2)					Intensity Measurements				Reference Intensity		A-P Diameter (cm)	Unbuttressed Tendon Length (cm)	Fat-only mean/reference tissue mean	Water-only mean/reference tissue mean
	Inphase	Outphase	Fat	Water		Inphase	Outphase	Fat	Water	Fat	Water		4.64	0.046493	0.240981
25	1.02	1	1.02	1		430.73	186.75	161.48	295.52			0.53
24	1.07	1.11	1.08	1.12		481.8	225.83	168.55	347.68			0.58		Total lipid	Total water
23	1.03	1.06	0.99	1.02		516.26	248.01	168.24	360.43			0.61		0.0504061	0.263272
22	1	1.03	1	1.01		468.66	228.02	140.66	336.84			0.63
21	1	0.99	0.97	0.99		446.65	209.1	123.57	310.73			0.64
20	1	1	1.01	1.03		397.2	176.1	139.37	282.48	2780.24		0.66
19	1.17	1.21	1.19	1.22		339.01	144.14	123.53	250.18	2763.76		0.72
18	1.27	1.24	1.27	1.29		321.54	112.88	118.84	215.2	2768.44	1151.18	0.77
17	1.24	1.22	1.24	1.2		333.38	133.52	116.44	203.21		1183.21	0.85
16	1.13	1.13	1.15	1.13		346.48	137.55	131.41	224.77		1165.43	0.89
15	1.07	1.08	1.05	1.06		356.32	153.31	121.82	237.19			0.92
14	1.05	1.05	1.04	1.04		373.94	137.27	130.02	237.16			0.9
Mean	1.0875	1.09333	1.08417	1.0925		400.997	174.373	136.994	275.116	2770.81	1166.61
Adjusted Mean								128.823	281.13	2770.81	1166.61
Right
Slice #	CSA Measurements					Intensity Measurements				Reference Intensity		A-P Diameter (cm)	Unbuttressed Tendon Length (cm)	Fat-only mean/reference tissue mean	Water-only mean/reference tissue mean
	Inphase	Outphase	Fat	Water		Inphase	Outphase	Fat	Water	Fat	Water		5.48	0.0448955	0.166244
25	1.08	1.08	1.13	1.09		425.73	195.62	132.28	306.43			0.46
24	1.07	1.11	1.08	1.07		450.34	230.13	139.88	309.31			0.53
23	1.12	1.12	1.11	1.12		432.64	219.91	140.03	315.38			0.6		Total lipid	Total water
22	1.18	1.17	1.18	1.15		417.48	198.31	115.75	292.78			0.75
21	1.13	1.15	1.12	1.12		352.3	161.44	116.88	241.97			0.8		0.0546343	0.201538
20	1.15	1.16	1.12	1.13		343.93	136.74	125.33	213.54	2727.91	1212.87	0.85
19	1.17	1.16	1.14	1.16		320.36	128.26	130.02	203.83	2691.88	1214.11	0.92
18	1.26	1.28	1.24	1.23		296.28	110.89	110.2	180.48	2722.46	1169.25	0.95
17	1.3	1.31	1.28	1.29		336.07	139.19	116.11	218.15			1.01
16	1.31	1.3	1.29	1.31		309.24	132.4	109.28	205.19			0.96
15	1.4	1.37	1.43	1.4		315.59	120.36	106.41	205.25			0.91
14	1.4	1.39	1.4	1.38		346.86	157.7	114.97	239.75			0.89
13	1.28	1.28	1.3	1.31		326.44	148.3	110.37	226.81			0.83
Mean	1.21923	1.22154	1.21692	1.21231		359.482	159.942	120.578	242.99	2714.08	1198.74
Adjusted Mean								121.85	199.283	2714.08	1198.74

## Sheet: FH4 
Left
Slice #	CSA Measurements (cm^2)					Intensity Measurements				Reference Intensity		A-P Diameter (cm)	Unbuttressed Tendon Length (cm)	Fat-only mean/reference tissue mean	Water-only mean/reference tissue mean
	Inphase	Outphase	Fat	Water		Inphase	Outphase	Fat	Water	Fat	Water		3.27	0.0715519	0.173965
25	0.93	0.98	0.94	0.94		638.19	244.81	254.57	413.2			0.44
24	0.87	0.86	0.9	0.9		578.2	165.78	233.72	343.86			0.52		total lipid	total water
23	0.85	0.85	0.87	0.83		518.12	149.36	225.83	287.67			0.61		0.0574005	0.138592
22	0.84	0.82	0.84	0.83		479.84	162.45	214.75	259.76	2916		0.6
21	0.82	0.81	0.83	0.82		472.34	181.01	208.71	266.71	2857.39		0.59
20	0.74	0.75	0.76	0.76		433.96	162.88	192.5	253.72	2835.19		0.63
19	0.71	0.72	0.71	0.72		434.32	157.04	198.53	242.98			0.63
18	0.66	0.67	0.68	0.68		415.18	162.13	175.19	234.75			0.66
17	0.68	0.7	0.69	0.69		425.75	144.34	137.09	257.67		1552.8	0.67
16											1489.14
15											1442.81
Mean	0.788889	0.795556	0.802222	0.796667		488.433	169.978	204.543	284.48	2869.53	1494.92
Adjusted Mean								205.32	260.063	2869.53	1494.92
Right
Slice #	CSA Measurements (cm^2)					Intensity Measurements				Reference Intensity		A-P Diameter (cm)	Unbuttressed Tendon Length (cm)	Fat-only mean/reference tissue mean	Water-only mean/reference tissue mean
	Inphase	Outphase	Fat	Water		Inphase	Outphase	Fat	Water	Fat	Water		2.52	0.0410503	0.150917
25	1.04	1.04	1.06	1.02		405.8	163.73	134.1	263.96			0.52
24	1.05	1.07	1.05	1.06		337.76	139.89	128.37	228.85			0.61		total lipid	total water
23	1.14	1.16	1.17	1.14		333.54	134.63	121.12	219.24	2544.84		0.67		0.0455146	0.165443
22	1.19	1.18	1.19	1.19		307.22	140.93	101.62	210.25	2801.73		0.75
21	1.19	1.17	1.2	1.18		312.85	133.07	105.62	196.79	2652.39		0.77
20	1.13	1.14	1.13	1.14		311.35	129.41	105.21	209.18			0.83
19	1.06	1.05	1.07	1.06		287.46	122.16	100.07	194.28			0.84
18	1.01	0.97	1	0.98		296.76	126.01	96.4	197.34			0.83
17
16
15
14											1441.51
13											1388.99
12											1319.33
Mean	1.10125	1.0975	1.10875	1.09625		324.092	136.229	111.564	214.986	2666.32	1383.28
Adjusted Mean								109.453	208.76	2666.32	1383.28

## Sheet: FH5 
Left
Slice #	CSA Measurements (cm^2)					Intensity Measurements				Reference Intensity		A-P Diameter (cm)	Unbuttressed Tendon Length (cm)	Fat-only mean/reference tissue mean	Water-only mean/reference tissue mean
	Inphase	Outphase	Fat	Water		Inphase	Outphase	Fat	Water	Fat	Water		4.16	0.110212	0.306216
26	0.7	0.67	0.72	0.69		837.92	190.91	379.57	459.43			0.45
25	0.69	0.71	0.72	0.69		837.66	245.47	368.03	478.11			0.5		total lipid	total water
24	0.68	0.69	0.68	0.67		812.93	246.72	394.24	470.72			0.53
23	0.72	0.7	0.7	0.68		877.6	245.98	367.31	450.98			0.59		0.104334	0.281718
22	0.74	0.75	0.76	0.72		832.58	270.44	361.43	450.4			0.63
21	0.84	0.82	0.83	0.81		827.41	248.87	330.16	482.05			0.66
20	1.02	1.02	1.05	1.01		739.46	226.07	293.55	452.68	3085.65		0.71
19	1.15	1.19	1.17	1.14		702.79	232.55	272.96	415.8	2958.78		0.85
18	1.21	1.2	1.24	1.21		647.59	196.55	279.29	355.14	2894.14		0.92
17	1.19	1.21	1.19	1.19		586.56	196.79	241.69	353.16		1557.99	0.97
16	1.17	1.22	1.23	1.17		558.25	258.53	211.2	328.76		1493.29	0.95
15	1.09	1.1	1.07	1.06		495.97	191.11	191.59	305.06		1472.1	0.91
Mean	0.933333	0.94	0.946667	0.92		729.727	229.166	307.585	416.858	2979.52	1507.79
Adjusted Mean								328.38	461.71	2979.52	1507.79
Right
Slice #	CSA Measurements (cm^2)					Intensity Measurements				Reference Intensity		A-P Diameter (cm)	Unbuttressed Tendon Length (cm)	Fat-only mean/reference tissue mean	Water-only mean/reference tissue mean
	Inphase	Outphase	Fat	Water		Inphase	Outphase	Fat	Water	Fat	Water		4.4	0.0868938	0.32069
28	0.64	0.66	0.66	0.64		674.22	247.25	258.62	413.56			0.44
27	0.7	0.68	0.68	0.7		689.32	195.39	271.35	395.59			0.5		total lipid	total water
26	0.71	0.72	0.72	0.68		790.09	229.25	342	471.35			0.57
25	0.76	0.77	0.75	0.75		812.12	251.58	315.56	504.12			0.58		0.089768	0.326611
24	0.89	0.88	0.88	0.9		809.44	246.81	343.02	482.88			0.64
23	1.05	1.03	1.05	1.02		838.17	292.21	322.95	515.53			0.75
22	1.16	1.13	1.13	1.14		774.11	259.69	285.06	498.78			0.87
21	1.28	1.25	1.24	1.26		608.03	234.1	210.21	396.33			0.94
20	1.33	1.32	1.31	1.29		540.84	177.1	209.84	316.72	3302.94		0.98
19	1.34	1.35	1.38	1.32		525.79	164.42	223.66	307.8	3076.6		1.05
18	1.25	1.28	1.28	1.24		546.11	159.92	239.5	301.77	3036.78		0.98
17	1.23	1.21	1.22	1.18		617.34	219.08	227.94	346.29			0.92
16	1.15	1.13	1.13	1.12		657.94	287.69	203.93	435.99		1478.01	0.82
15											1481.9
14											1438.85
Mean	1.03769	1.03154	1.03308	1.01846		683.348	228.038	265.665	414.362	3138.77	1466.25
Adjusted Mean								272.74	470.213	3138.77	1466.25

## Sheet: FH6 
Left
Slice #	CSA Measurements (cm^2)					Intensity Measurements				Reference Intensity		A-P Diameter (cm)	Unbuttressed Tendon Length (cm)	Fat-only mean/reference tissue mean	Water-only mean/reference tissue mean
	Inphase	Outphase	Fat	Water		Inphase	Outphase	Fat	Water	Fat	Water		2.68	0.077487	0.196009
25	0.97	1.01	1.01	0.96		442.12	223.97	162.89	303.38			0.6
24	0.85	0.83	0.86	0.85		368.95	152.31	136.34	246.79			0.61		total lipid	total water
23	0.92	0.9	0.88	0.89		337.24	144.13	122.84	228.83			0.67		0.0719854	0.176996
22	0.95	0.92	0.93	0.9		309.2	109.82	123.62	178.73	1573.53		0.73
21	0.9	0.91	0.92	0.89		292.01	111.78	110.28	189.14	1529.55		0.75
20	0.92	0.92	0.91	0.89		300.12	109.27	115.44	182.74	1405.29		0.72
19	0.88	0.88	0.91	0.89		273.65	97.43	104.96	176.1		1022.89	0.71
18	0.91	0.9	0.92	0.88		247.46	73.69	106.06	144.87		941.73	0.67
17	0.97	0.95	1	0.97		220.99	69.18	92.53	129.15		844.49	0.68
16	0.92	0.91	0.95	0.91		198.53	62.41	88.89	113.74			0.73
Mean	0.919	0.913	0.929	0.903		299.027	115.399	116.385	189.347	1502.79	936.37
Adjusted Mean								116.447	183.537	1502.79	936.37
Right
Slice #	CSA Measurements (cm^2)					Intensity Measurements				Reference Intensity		A-P Diameter (cm)	Unbuttressed Tendon Length (cm)	Fat-only mean/reference tissue mean	Water-only mean/reference tissue mean
	Inphase	Outphase	Fat	Water		Inphase	Outphase	Fat	Water	Fat	Water		3.07	0.0471074	0.161915
22	1.14	1.12	1.11	1.11		541.73	274.02	144.81	377.91			0.64
21	1.1	1.12	1.08	1.1		437.42	199.41	149.56	324.46			0.65		total lipid	total water
20	1.18	1.2	1.17	1.19		429.55	190.4	139.2	309.24			0.75		0.0476308	0.162994
19	1.13	1.14	1.16	1.12		384.34	158.37	129.36	250.02			0.74
18	1.02	1.02	0.98	1.02		322.9	142.27	110.46	224.51	2704.3		0.74
17	0.94	0.93	0.94	0.93		346.17	136.69	126.55	221.39	2567.7		0.77
16	0.87	0.89	0.88	0.87		344.21	150.01	115.54	235.25	2505.34	1448.07	0.74
15	0.88	0.88	0.9	0.87		402.42	187.12	123.29	281.1		1444.53	0.75
14	0.86	0.85	0.88	0.85		343.91	150.33	112.31	228.01		1405.46	0.73
Mean	1.01333	1.01667	1.01111	1.00667		394.739	176.513	127.898	272.432	2592.45	1432.69
Adjusted Mean								122.123	231.973	2592.45	1432.69

## Sheet: FH7 
Left
Slice #	CSA Measurements (cm^2)					Intensity Measurements				Reference Intensity		A-P Diameter (cm)	Unbuttressed Tendon Length (cm)	Fat-only mean/reference tissue mean	Water-only mean/reference tissue mean
	Inphase	Outphase	Fat	Water		Inphase	Outphase	Fat	Water	Fat	Water		4.14	0.0724089	0.527048
26	2.15	2.18	2.17	2.13		526.52	208.63	183.59	341.71			1.2
25	2.23	2.24	2.28	2.23		473.02	201.13	155.32	315.33	2930.26		1.35		total lipid	total water
24	2.09	2.1	2.11	2.1		440.17	175	149.33	295.3	2971.66		1.4		0.162788	1.16238
23	1.96	1.95	1.96	1.94		638.13	313.96	163.75	454.07	2869.38		1.23
22	1.85	1.86	1.92	1.86		1097.49	690.2	228.48	875.45			1.27
21	1.99	1.97	2	1.92		1209.84	743.44	242.34	965.46			1.27
20	2.12	2.12	2.13	2.07		733.18	419.61	164.3	567.87			1.35
19	2.32	2.36	2.35	2.32		486.49	255.79	128.13	363.92			1.51
18	2.52	2.52	2.58	2.55		422.21	199.13	124	306.63			1.57
17	2.63	2.61	2.65	2.61		380.08	175.53	113.77	263.61			1.59
16	2.57	2.55	2.58	2.53		368.88	163.68	111.01	252.5		1536.47	1.51
15											1539.97
14											1493.88
Mean	2.22091	2.22364	2.24818	2.20545		616.001	322.373	160.365	454.714	2923.77	1523.44
Adjusted Mean								211.707	802.927	2923.77	1523.44
Right
Slice #	CSA Measurements (cm^2)					Intensity Measurements				Reference Intensity		A-P Diameter (cm)	Unbuttressed Tendon Length (cm)	Fat-only mean/reference tissue mean	Water-only mean/reference tissue mean
	Inphase	Outphase	Fat	Water		Inphase	Outphase	Fat	Water	Fat	Water		4.04	0.067501	0.475441
27	2.45	2.46	2.46	2.43		480.03	244.12	124.9	349.75			1.25		total lipid	total water
26	2.53	2.57	2.56	2.52		448.29	258.5	130.08	317.14			1.41		0.152687	1.06071
25	2.58	2.62	2.59	2.59		394.52	168.56	140.52	267.28			1.6
24	2.33	2.32	2.34	2.32		410.04	147.43	148.95	264.4			1.6
23	2.04	2.03	2.03	2		699.12	332.61	187.47	507.36			1.36
22	1.92	1.94	1.94	1.91		1077.34	655.27	218.22	863.14	2990.75		1.28
21	2	2.02	1.99	1.94		896.88	515.44	190.68	689.81	2911.2		1.32
20	2.1	2.04	2.1	2.06		734.23	399.09	177.97	553.43	2933.03		1.4
19	2.23	2.26	2.23	2.19		574.5	280.96	155.76	404.04			1.5
18	2.36	2.36	2.38	2.35		498.49	225.44	145.99	349.32		1460.2	1.53
17											1449.47
16											1423.8
Mean	2.254	2.262	2.262	2.231		621.344	322.742	162.054	456.567	2944.99	1444.49
Adjusted Mean								198.79	686.77	2944.99	1444.49

## Sheet: FH8 
Left
Slice #	CSA Measurements (cm^2)					Intensity Measurements				Reference Intensity		A-P Diameter (cm)	Unbuttressed Tendon Length (cm)	Fat-only mean/reference tissue mean	Water-only mean/reference tissue mean
	Inphase	Outphase	Fat	Water		Inphase	Outphase	Fat	Water	Fat	Water		3.52	0.0696291	0.253748
20	1.12	1.11	1.15	1.16		413.32	140.3	139.42	274.86			0.59
19	1.27	1.27	1.27	1.27		541.21	212.82	194.3	340.42			0.67		total lipid	total water
18	1.13	1.17	1.16	1.13		470.27	174.47	189.09	298.28			0.71
17	0.99	1.03	1.04	1		480.76	174.14	191.52	303.7	3078.64		0.73		0.0724839	0.259584
16	0.93	0.92	0.96	0.92		532.31	168.66	226.66	310.37	3153.05		0.73
15	0.88	0.85	0.9	0.89		548.8	188.73	231.72	325.18	3102.05		0.73
14	0.9	0.93	0.93	0.89		511.4	192.04	211.41	306.59			0.75
13	0.92	0.95	0.94	0.94		448.01	174.68	198.63	266.41		1246.32	0.76
12	0.99	1.03	1.01	0.99		386.98	140.9	182.12	209.44		1205.73	0.79
11	1.06	1.03	1.05	1.04		367.42	115.88	172.69	189.34		1249.46	0.8
Mean	1.019	1.029	1.041	1.023		470.048	168.262	193.756	282.459	3111.25	1233.84
Adjusted mean								216.633	313.083	3111.25	1233.84
Right
Slice #	CSA Measurements (cm^2)					Intensity Measurements				Reference Intensity		A-P Diameter (cm)	Unbuttressed Tendon Length (cm)	Fat-only mean/reference tissue mean	Water-only mean/reference tissue mean
	Inphase	Outphase	Fat	Water		Inphase	Outphase	Fat	Water	Fat	Water		5.17	0.0941368	0.182046
23	0.93	0.92	0.96	0.94		498.33	152.46	198.93	296.12			0.6
22	0.92	0.93	0.98	0.93		538.78	144.73	252.33	296.7			0.66		total lipid	total water
21	0.92	0.96	0.93	0.92		587.92	172.66	313.95	286.7			0.7
20	0.87	0.88	0.9	0.89		558.67	151.32	310	248.18			0.67		0.0866783	0.163561
19	0.86	0.86	0.89	0.87		489.98	146.02	274.25	215.42	2747.64		0.66
18	0.87	0.91	0.87	0.86		454.3	134.78	259.85	207.27	2843.95		0.66
17	0.93	0.95	0.96	0.94		472.21	143	254.57	221.18	2669.47		0.69
16	0.95	0.92	0.95	0.92		475.04	144.41	263.25	195.79			0.7
15	0.91	0.93	0.92	0.91		437.03	147.2	242.49	184.92			0.71
14	0.91	0.89	0.93	0.87		463.03	157.92	276.05	174.9			0.72
13	0.91	0.93	0.93	0.9		534.83	166.28	304.66	215.32		1147.98	0.72
12	0.86	0.88	0.89	0.88		479.25	146.07	277.19	202.09		1126.64	0.7
11	0.85	0.88	0.86	0.85		485.03	151.09	269.3	205.7		1154.4	0.69
Mean	0.899231	0.910769	0.920769	0.898462		498.031	150.611	268.986	226.945	2753.69	1143.01
Adjusted mean								259.223	208.08	2753.69	1143.01

## Sheet: FH9 
Left
Slice #	CSA Measurements (cm^2)					Intensity Measurements				Reference Intensity		A-P Diameter (cm)	Unbuttressed Tendon Length (cm)	Fat-only mean/reference tissue mean	Water-only mean/reference tissue mean
	Inphase	Outphase	Fat	Water		Inphase	Outphase	Fat	Water	Fat	Water		7.27	0.038872	0.157452
21	1.6	1.63	1.6	1.53		359.65	178.87	132.77	243.7			0.86
20	1.56	1.58	1.56	1.57		352.57	146.86	134.49	239.82			0.95		total lipid	total water
19	1.52	1.54	1.52	1.5		345.87	144.08	121.6	227.65	2892.38		0.94
18	1.58	1.53	1.58	1.51		323.45	125.01	118.34	207.5	2889.53		0.95		0.0719618	0.285086
17	1.55	1.57	1.55	1.52		354.14	158.52	126.53	231.5	2733.73		0.97
16	1.59	1.59	1.59	1.59		380.25	181.63	130.23	268.15			1.06
15	1.73	1.7	1.73	1.7		332.96	141.45	108.48	216.69			1.09
14	1.86	1.86	1.86	1.82		286.07	109.84	109.73	174.79			1.27
13	1.93	1.92	1.93	1.87		280.15	105.27	112.81	175.69		1220.65	1.28
12	2.03	2.04	2.03	1.97		264.4	101.04	113.54	157.51		1195.47	1.33
11	2.05	2.06	2.05	1.99		271.12	101.64	110.79	156.56		1186.06	1.41
10	2.13	2.11	2.13	2.1		248.55	93.1	106.37	154.51			1.44
9	2.18	2.17	2.18	2.14		228.46	78.34	99.92	138.89			1.42
8	2.17	2.16	2.17	2.13		226.12	72.73	96.84	127.46			1.34
7	2.14	2.11	2.14	2.1		234.58	81.36	95.45	140.36			1.29
6	2	1.95	2	1.93		220.45	73.23	95.6	132.19			1.19
Mean	1.85125	1.845	1.85125	1.81062		294.299	118.311	113.343	187.061	2838.55	1200.73
Adjusted mean								110.34	189.057	2838.55	1200.73
Right
Slice #	CSA Measurements (cm^2)					Intensity Measurements				Reference Intensity		A-P Diameter (cm)	Unbuttressed Tendon Length (cm)	Fat-only mean/reference tissue mean	Water-only mean/reference tissue mean
	Inphase	Outphase	Fat	Water		Inphase	Outphase	Fat	Water	Fat	Water		6.76	0.0397065	0.151894
23	1.21	1.22	1.21	1.19		450.69	162.84	168.31	271.75			0.67
22	1.15	1.16	1.15	1.11		403.58	152.3	156.12	236.27	2901.52		0.71		total lipid	total water
21	1.16	1.21	1.19	1.18		338.04	142.38	137.92	219.05	2902.17		0.78
20	1.27	1.26	1.31	1.3		340.21	126.52	137.38	219.9	2766.7		0.83		0.0576803	0.217917
19	1.38	1.4	1.42	1.37		323.91	117.92	120.46	195.1			0.9
18	1.38	1.39	1.38	1.38		285.3	98.97	118.66	164.02			0.99
17	1.43	1.47	1.43	1.44		264.07	96.96	118.73	153.66			1.05
16	1.44	1.47	1.44	1.45		294.95	121.19	108.89	186.69		1165.74	1.24
15	1.48	1.52	1.48	1.49		291.37	124.42	112.68	183.12		1161.73	1.27
14	1.58	1.6	1.62	1.59		253.65	89.43	109.88	144.29		1118.82	1.21
13	1.62	1.65	1.66	1.64		248.07	80.37	112	140.63			1.23
12	1.67	1.67	1.67	1.67		237.81	77.95	104.05	138.91			1.21
11	1.69	1.69	1.73	1.66		244.86	82.88	95.93	143.46			1.2
10	1.57	1.6	1.61	1.57		258.91	101.09	102.52	160.59			1.18
9	1.48	1.53	1.49	1.48		228.43	80	100.88	130.31			1.17
Mean	1.434	1.456	1.45267	1.43467		297.59	110.348	120.294	179.183	2856.8	1148.76
Adjusted mean								113.433	174.49	2856.8	1148.76

## Sheet: FH10 
Left
Slice #	CSA Measurements (cm^2)					Intensity Measurements				Reference Intensity		A-P Diameter (cm)	Unbuttressed Tendon Length (cm)	Fat-only mean/reference tissue mean	Water-only mean/reference tissue mean
	Inphase	Outphase	Fat	Water		Inphase	Outphase	Fat	Water	Fat	Water		2.97	0.119355	0.326524
23	1.19	1.19	1.21	1.19		943.59	363.36	293.48	628.21			0.49
22	1.25	1.27	1.23	1.25		895.42	350.56	298.74	586.73			0.6		total lipid	total water
21	1.34	1.36	1.35	1.36		864.31	304.7	302.29	549.59	2883.09		0.7
20	1.32	1.29	1.31	1.31		789.88	265.62	315.59	469.54	2920.38		0.94		0.168171	0.461378
19	1.43	1.43	1.43	1.42		821.58	244.76	357.54	474.56	2595.95		1.06
18	1.46	1.48	1.47	1.49		786.01	239.75	329.38	459.88			1.1
17	1.57	1.55	1.55	1.56		821.34	234.3	355.45	466.06			1.2
16	1.44	1.41	1.43	1.43		810.8	212.85	366.32	451.56		1448.56	1.28
15	1.61	1.63	1.64	1.65		890.4	265.17	399.48	520.43		1440.33	1.23
14	1.48	1.49	1.47	1.47		846.31	219.84	373.68	483.55		1410.89	1.06
Mean	1.409	1.41	1.409	1.413		846.964	270.091	339.195	509.011	2799.81	1433.26
Adjusted mean								334.17	467.993	2799.81	1433.26
Right
Slice #	CSA Measurements (cm^2)					Intensity Measurements				Reference Intensity		A-P Diameter (cm)	Unbuttressed Tendon Length (cm)	Fat-only mean/reference tissue mean	Water-only mean/reference tissue mean
	Inphase	Outphase	Fat	Water		Inphase	Outphase	Fat	Water	Fat	Water		2.88	0.0665661	0.267918
23	1.12	1.13	1.13	1.11		660.53	337.01	162.94	509.46			0.57
22	1.21	1.24	1.22	1.2		714.31	264.99	236.52	471.06			0.68		total lipid	total water
21	1.18	1.18	1.19	1.17		717.1	263.43	254.52	470.2			0.71
20	1.12	1.12	1.14	1.11		658.71	254.18	235.73	438.04			0.76		0.0728898	0.288012
19	1.02	1.04	1.04	1.01		620.47	232.76	205.24	396.37	3186.91		0.78
18	0.99	0.99	1.03	0.99		614.35	232.09	216.46	396.07	3194.03		0.81
17	0.98	0.99	1.02	1.01		569.84	222.38	210.43	369.04	3115.34		0.85
16	1	1.02	1.03	0.99		583.6	207.62	208.7	363.1		1490.22	0.86
15	1.04	1.04	1.05	1.06		579.39	221.53	213.93	379.36		1458.58	0.93
14	1.03	1.01	1.04	1		542.95	190.06	205.34	333.37		1386.4	0.97
13	1.09	1.09	1.07	1.09		533.18	214.99	181.58	355.02			0.97
12	1.17	1.17	1.18	1.16		480.66	194.15	165.52	323.18			0.95
Mean	1.07917	1.085	1.095	1.075		606.258	236.266	208.076	400.356	3165.43	1445.07
Adjusted mean								210.71	387.16	3165.43	1445.07

[truncated: 24 more sheets: T1 , T2 , T3 , T4 , T5 , T6 , T7 , T8 , T9 , T10 , C1 , C2 , C3 , C4, C5, C6 , C7 , C8 , C9 , C10  …]
